# Supplementary material for: Quantifying steric hindrance and topological obstruction to protein structure superposition
Source: Algorithms Mol Biol. 2021 Feb 27;16:1. doi: 10.1186/s13015-020-00180-3 (PMC7913338; doi:10.1186/s13015-020-00180-3)
Supplement: Supplementary file 1 — Additional file 1. SupplementaryDataCATH2_4Domains.m. Matlab script that loads and explains all the raw data from all CATH2.4 alignments. It produces figures and may be altered to investigate the data further. [file 13015_2020_180_MOESM1_ESM.m]

%%%%%%%%%%%%%%%%%%%%%%%%%%%%%%%%%%%%%%%%%%%%%%%%%%%%%%%%%%%%%%%%%%%%%%%%
%
% Suplementary data to: 
% Quantifying Steric Hindrance and Topological Obstruction 
% to Protein Structure Superposition
% Peter R�gen
%
%%%%%%%%%%%%%%%%%%%%%%%%%%%%%%%%%%%%%%%%%%%%%%%%%%%%%%%%%%%%%%%%%%%%%%%

clear, clc, cla
% Data based on the carbon alpha curve when not allowing end-contractions
% MaxLength was set to [3 4 5 6 8 10 12 14 16 20];
load('NeamTM3to20NoEndContraction.mat') 

% The similar data based on the smooth representation of the backbone curve 
% are similairly contained in
% load('NeamTMSmooth3to20NoEndContraction.mat') 
% and in
% load('NeamTMSmooth3to20EndContraction.mat')  
% when allowing end-contractions of MaxLength/2 residues

% varCATH: contains the CATH classification of the 1034 Sequence class 
% representatives.

% varNavne: contains their names.

% ijs:  list the indices to the pairs of CATH domains with lengths +- 10%
% which have been aligned. All subsequent data are listed in the oder given
% in ijs

CDatTM=DatTM;             % Data from running TM-align
CDataR=DataR;             % Data from the global RMSD alignment
CDataTM=DataTM;           % Data from the TM-alignment
[CDataRa,CDataRb]=separateDataCATH(DataR);
[CDataTMa,CDataTMb]=separateDataCATH(DataTM);


load('NeamTMSmooth3to20NoEndContraction.mat')
SDatTM=DatTM;
SDataR=DataR;
SDataTM=DataTM;
[SDataRa,SDataRb]=separateDataCATH(DataR);
[SDataTMa,SDataTMb]=separateDataCATH(DataTM);

%  Ouptut order in CDataRa and CDataTMa: 
%  CDataRa(k,1:23,ML) contains the 23 number described below for the 
%  protein pair ijs(k,:) number k and MaxLength of Reidemeistermoves
%  set to the ML'th value in [3 4 5 6 8 10 12 14 16 20]
%
%  1 number of local Reidemeister type one moves performed
%  2 total cost of local Reidemeister type one moves performed
%  3 total length of local Reidemeister type one moves performed
%  4 maximal cost of one local Reidemeister type one moves performed
%  5 maximal length of one local Reidemeister type one moves performed

%  6 number of local Reidemeister type two moves performed
%  7 total cost of local Reidemeister type two moves performed
%  8 total length of local Reidemeister type two moves performed
%  9 maximal cost of one local Reidemeister type two moves performed
% 10 maximal length of one local Reidemeister type two moves performed

% 11 morph length (L1) of end-deformations (pre and post morphs)
% 12 morph length (L1) of the non-contracted part
% 13 morph length (L1) of the ends during the original morph

% 14 maximal depth of essencial self-intersections
% 15 number of essencial self-intersections
% 16 Sum of signs of the self-intersections
% 17 Sum of signs of the self-intersections after local reidemeister moves

% 18 Number of Essensial Aligned-Aligned self-intersections
% 19 Number of Aligned-Aligned self-intersections 
% 20 Number of Essensial Aligned-Gap self-intersections
% 21 Number of Aligned-Gap self-intersections 
% 22 Number of Essensial Gap-Gap self-intersections
% 23 Number of Gap-Gap self-intersections

% Re 18 to 23: A self-intersection between parameters (a,b) is defined as 
%         aligned-aligned if   IsAlignedSpline(a)+IsAlignedSpline(b) >= 1.5
%         aligned-gap if 1.5 > IsAlignedSpline(a)+IsAlignedSpline(b) >  0.5
%         gap-gap     if       IsAlignedSpline(a)+IsAlignedSpline(b) <  0.5

% Ouptut order in CDataRb and CDataTMb: 
% Metric test of the linear morph. These data are independent of MaxLength  
% b1 Morph length (L1)
% b2 Morph lengt (L1) of the aligned part
% b3 RMS (L2)
% b4 RMS (L2) of the aligned part
% b5 GDT_TS 
% b6 TM score
% b7-11 total overlap excluding 0:4'th neighbours
% b12 number of potential self-intersectons investigated (filtered by high overlap)
% b13-b17 total number of selt-intersections excluding 0:4'th neighbours
% b18 Number of aligned residues
% b19 Length of aligned window chain 1
% b20 Lenght of aligned window chain 2
% b21 Number of vertices in the full alignment

% TMDat contains output from TM-align: nseq1,nseq2,n8_al,rmsd,seq_id,TM1,TM2,TM12
% That is the number of residues in sequence 1, 2 and in the alignment, 
% RMSD of the alignment, sequence identity, 
% TMscore when averaged by sequence length of
% sequence 1 (TM1), 2(TM2) and the average sequence length (TM12).

CATH1=varCATH(ijs(:,1),1:4); % CATH class of domain1
CATH2=varCATH(ijs(:,2),1:4); % CATH class of domain2
CATHtest=(CATH1==CATH2);

exH=find(sum(CATHtest,2)==4); % intra H pairs
exT=find((sum(CATHtest(:,1:3),2)==3).*(sum(CATHtest,2)==3)); %inter H intra T pairs
ex=find((sum(CATHtest(:,1:3),2)<3)); %inter  T pairs
nh=length(exH)
nt=length(exT)
nnt=length(ex)
ntotal=length(CDatTM)
display('nh=1304  nT=5066 and nnt=135698 are expected');

Sclasses=length(varCATH)
[C,ia,ic]=unique(varCATH(:,1:4),'rows');
Hclasses=size(C,1)
HclassIDs=C;
Htype=ic;
[C,ia,ic]=unique(varCATH(:,1:3),'rows');
Tclasses=size(C,1)
TclassIDs=C;
[C,ia,ic]=unique(varCATH(:,1:2),'rows');
Aclasses=size(C,1)
[C,ia,ic]=unique(varCATH(:,1),'rows');
Cclasses=size(C,1)
[C,ia,ic]=unique(varCATH(:,1:4),'rows');

% check that the domain lengths defined in CATH and red by TM-align
Lcath=varCATH(:,8);
for i=1:1034
    k=find(ijs(:,1)==i,1,'first');
    if k>0
        lTM(i)=DatTM(k,1);
    end
end

for i=1:1034
    k=find(ijs(:,2)==i,1,'first');
    if k>0
        lTM(i)=DatTM(k,2);
    end
end
sum(Lcath==lTM')
disp('All 1034 lengths found by CATH and by TM-align are equal');
length(DatTM)
disp('There are 142068 aligned pairs')
%% Intra Class intersections
HclassClashing=zeros(max(Htype),7);
% culumns 1-4: C A T H identifiers, 
% 5: number aligned H pairs, 
% 6: fraction with self-intersections 
% 7: fraction with essential self-intersections with MaxLength=10
% 8: fraction with essential self-intersections with MaxLength=20
for i=1:max(Htype)
    HclassClashing(i,1:4)=HclassIDs(i,:);
    testEks=find(sum( CATH1(exH,:)==HclassIDs(i,:),2)==4);
    exHalignments=exH(testEks);
    HclassClashing(i,5)=size(exHalignments,1);
    HclassClashing(i,6)=mean(CDataRb(exHalignments,13)>0,1);
    HclassClashing(i,7)=mean(CDataRa(exHalignments,15,6)>0,1);
    HclassClashing(i,8)=mean(CDataRa(exHalignments,15,10)>0,1);
end
max(Htype)
sum(HclassClashing(:,6:8)>0)
disp('There are alignments inside 521 H-classes.')
disp('In 97 classes a self-intersection is found.')
disp('In 47 classes an essential self-intersection for MaxLength=10 is found.')
disp('In 40 classes an essential self-intersection for MaxLength=20 is found.')


%% RMSD gaps ---------------------------------------------------------
gapfree=find(CDataRb(:,18)==CDataRb(:,21));
length(gapfree)/ntotal
sum(sum(SDataTMa(:,[21 23],1),2)>0)/ntotal

% antallet af linjestyppepar involverende gaps er
% Ngappairs=(2*#aligend*#gaps-#gaps^2-#ngaps)/2
% antallet af linjestyppepar ikke involverende gaps er
% NnongapPairs=#total*(#total-1)/2-Ngappairs

CNgapsR=CDataRb(:,21)-CDataRb(:,18);
CNgapsPairR=((CDataRb(:,18)+CDataRb(:,21)).*CNgapsR)./2;
CNNongapPairR=CDataRb(:,21).*(CDataRb(:,21)-1)./2-CNgapsPairR;
% plot(CNgapsPairR,sum(CDataRa(:,[21 23],1),2),'.');
CGapCrossFreqR=sum(CDataRa(:,[21 23],1),2)./max(CNgapsPairR,1);
CNonGapCrossFreqR=CDataRa(:,19,1)./CNNongapPairR;
% figure
% plot(CNonGapCrossFreqR,CGapCrossFreqR,'.');

disp('2.2 1/1000 non-gap linepairs have selfintc -RMSD aligned C-alpha')
disp('1.6 1/1000 gap-involving linepairs have selfintc')

[mean(CNonGapCrossFreqR),mean(CGapCrossFreqR)]

SNgapsR=SDataRb(:,21)-SDataRb(:,18);
SNgapsPairR=((SDataRb(:,18)+SDataRb(:,21)).*SNgapsR)./2;
SNNongapPairR=SDataRb(:,21).*(SDataRb(:,21)-1)./2-SNgapsPairR;
% plot(SNgapsPairR,sum(SDataRa(:,[21 23],1),2),'.');
SGapCrossFreqR=sum(SDataRa(:,[21 23],1),2)./max(SNgapsPairR,1);
SNonGapCrossFreqR=SDataRa(:,19,1)./SNNongapPairR;
% figure
% plot(SNonGapCrossFreqR,SGapCrossFreqR,'.');
disp('0.81 1/1000 non-gap linepairs have selfintc -RMSD aligned Smooth')
disp('0.52 1/1000 gap-involving linepairs have selfintc')

[mean(SNonGapCrossFreqR),mean(SGapCrossFreqR)]

disp('2.75 time as many C-alpha self-intc than smooth self-intc')

sum(sum(CDataRa(:,[19 21 23],1),2))/sum(sum(SDataRa(:,[19 21 23],1),2))

%% TM gaps ---------------------------------------------------------
gapfree=find(CDataTMb(:,18)==CDataTMb(:,21));
length(gapfree)/ntotal
sum(sum(SDataTMa(:,[21 23],1),2)>0)/ntotal

CNgapsTM=CDataTMb(:,21)-CDataTMb(:,18);
CNgapsPairTM=((CDataTMb(:,18)+CDataTMb(:,21)).*CNgapsTM)./2;
CNNongapPairTM=CDataTMb(:,21).*(CDataTMb(:,21)-1)./2-CNgapsPairTM;
% plot(CNgapsPairTM,sum(CDataTMa(:,[21 23],1),2),'.');
CGapCrossFreqTM=sum(CDataTMa(:,[21 23],1),2)./max(CNgapsPairTM,1);
CNonGapCrossFreqTM=CDataTMa(:,19,1)./CNNongapPairTM;
% figure
% plot(CNonGapCrossFreqTM,CGapCrossFreqTM,'.');
disp('0.17 1/1000 non-gap linepairs have selfintc -TM aligned C-alpha')
disp('0.73 1/1000 gap-involving linepairs have selfintc')

[mean(CNonGapCrossFreqTM),mean(CGapCrossFreqTM)]

SNgapsTM=SDataTMb(:,21)-SDataTMb(:,18);
SNgapsPairTM=((SDataTMb(:,18)+SDataTMb(:,21)).*SNgapsTM)./2;
SNNongapPairTM=SDataTMb(:,21).*(SDataTMb(:,21)-1)./2-SNgapsPairTM;
% plot(SNgapsPairTM,sum(SDataTMa(:,[21 23],1),2),'.');
SGapCrossFreqTM=sum(SDataTMa(:,[21 23],1),2)./max(SNgapsPairTM,1);
SNonGapCrossFreqTM=SDataTMa(:,19,1)./SNNongapPairTM;
% figure
% plot(SNonGapCrossFreqTM,SGapCrossFreqTM,'.');
disp('0.048 1/1000 non-gap linepairs have selfintc -TM aligned Smooth')
disp('0.22 1/1000 gap-involving linepairs have selfintc')

[mean(SNonGapCrossFreqTM),mean(SGapCrossFreqTM)]

disp('The numbers of self-intersections found in C-alpha and smooth morphs');
disp('Ess align-aling, align-align, Ess align-gap, ..., gap-gap');
sum(CDataTMa(:,18:23,4))
sum(SDataTMa(:,18:23,4))

disp('C alpha seltintc /Smooth self-intc');
sum(sum(CDataTMa(:,[19 21 23],1),2))/sum(sum(SDataTMa(:,[19 21 23],1),2))

 
%% Essential SELF-INTERSECTIONS RMSD superposition
 check=sum(sum( abs( CDataRa(:,15,:)-sum(CDataRa(:,[18 20 22],:),2) )~=0))
 check=sum(sum( abs( SDataRa(:,15,:)-sum(SDataRa(:,[18 20 22],:),2) )~=0))
 check=sum(sum( abs( CDataTMa(:,15,:)-sum(CDataTMa(:,[18 20 22],:),2) )~=0))
 check=sum(sum( abs( SDataTMa(:,15,:)-sum(SDataTMa(:,[18 20 22],:),2) )~=0))
 disp('gap/aligned contributions sums up correctly for essential self-intersections');
 check=sum( abs(CDataRb(:,13)-sum(CDataRa(:,[19 21 23],1),2))~=0)
 check=sum( abs(SDataRb(:,13)-sum(SDataRa(:,[19 21 23],1),2))~=0)
 check=sum( abs(CDataTMb(:,13)-sum(CDataTMa(:,[19 21 23],1),2))~=0)
 check=sum( abs(SDataTMb(:,13)-sum(SDataTMa(:,[19 21 23],1),2))~=0)
 disp('gap/aligned contributions sums up correctly for self-intersections');
 MLS=[0 3 4 5 6 8 10 12 14 16 20];
 
 CsiHR=[mean(CDataRb(:,13)); reshape(mean(CDataRa(:,15,:),1),10,1)];
 CsiHRh=[mean(CDataRb(exH,13)); reshape(mean(CDataRa(exH,15,:),1),10,1)];
 CsiHRt=[mean(CDataRb(exT,13)); reshape(mean(CDataRa(exT,15,:),1),10,1)];
 CsiHRnt=[mean(CDataRb(ex,13)); reshape(mean(CDataRa(ex,15,:),1),10,1)];
 
 SsiHRh=[mean(SDataRb(exH,13)); reshape(mean(SDataRa(exH,15,:),1),10,1)];
 SsiHRt=[mean(SDataRb(exT,13)); reshape(mean(SDataRa(exT,15,:),1),10,1)];
 SsiHRnt=[mean(SDataRb(ex,13)); reshape(mean(SDataRa(ex,15,:),1),10,1)];
 
 FCsiHRh=[mean(CDataRb(exH,13)>0); reshape(mean(CDataRa(exH,15,:)>0,1),10,1)];
 FCsiHRt=[mean(CDataRb(exT,13)>0); reshape(mean(CDataRa(exT,15,:)>0,1),10,1)];
 FCsiHRnt=[mean(CDataRb(ex,13)>0); reshape(mean(CDataRa(ex,15,:)>0,1),10,1)];
 
 FSsiHRh=[mean(SDataRb(exH,13)>0); reshape(mean(SDataRa(exH,15,:)>0,1),10,1)];
 FSsiHRt=[mean(SDataRb(exT,13)>0); reshape(mean(SDataRa(exT,15,:)>0,1),10,1)];
 FSsiHRnt=[mean(SDataRb(ex,13)>0); reshape(mean(SDataRa(ex,15,:)>0,1),10,1)];
 
 fracR(1)=mean(CDataRb(SDataRb(:,13)>0,13)>0);%RMSD alpha C obstructions when smooth obst
 for i=1:10
      fracR(i+1)=mean(CDataRa(SDataRa(:,15,i)>0,15,i)>0);
 end
 
 AWF=min(SDataTMb(:,19:20),[],2)./min(DatTM(:,1:2),[],2);
 for g=1:10;
 AWFmin=0;
 A=sum(reshape(SDataTMa(AWF>=AWFmin,15,g)>0,sum(AWF>=AWFmin),1));
 B=sum(reshape(SDataRa(AWF>=AWFmin,15,g)>0,sum(AWF>=AWFmin),1).*...
 reshape(SDataTMa(AWF>=AWFmin,15,g)>0,sum(AWF>=AWFmin),1));
 fracTM2R(g+1)=B/A;
 end
 A=sum(SDataTMb(AWF>=AWFmin,13)>0); %Nbr of morphs with obst. TM align and smooth rep.
 B=sum((SDataRb(AWF>=AWFmin,13)>0).*(SDataTMb(AWF>=AWFmin,13)>0)); %Nbr of these with obst. to smooth RMSD morph
 fracTM2R(1)=B/A;
 
 for g=1:10;
 AWFmin=0.9725;
 A=sum(reshape(SDataRa(AWF>=AWFmin,15,g)>0,sum(AWF>=AWFmin),1));
 B=sum(reshape(SDataRa(AWF>=AWFmin,15,g)>0,sum(AWF>=AWFmin),1).*...
 reshape(SDataTMa(AWF>=AWFmin,15,g)>0,sum(AWF>=AWFmin),1));
 fracR2TM(g+1)=B/A;
 
 exb=find(AWF>=AWFmin);
 Nb=length(exb);
 [sum((reshape(CDataRa(exb,15,g)>0,Nb,1))...
 .*reshape(CDataTMa(exb,15,g)>0,Nb,1)) ...
 sum((reshape(CDataRa(exb,15,g)==0,Nb,1))...
 .*reshape(CDataTMa(exb,15,g)>0,Nb,1)) ...
 sum((reshape(CDataRa(exb,15,g)>0,Nb,1))...
 .*reshape(CDataTMa(exb,15,g)==0,Nb,1)) ...
 sum((reshape(CDataRa(exb,15,g)==0,Nb,1))...
 .*reshape(CDataTMa(exb,15,g)==0,Nb,1))]...
 /Nb
 [sum((reshape(SDataRa(exb,15,g)>0,Nb,1))...
 .*reshape(SDataTMa(exb,15,g)>0,Nb,1)) ...
 sum((reshape(SDataRa(exb,15,g)==0,Nb,1))...
 .*reshape(SDataTMa(exb,15,g)>0,Nb,1)) ...
 sum((reshape(SDataRa(exb,15,g)>0,Nb,1))...
 .*reshape(SDataTMa(exb,15,g)==0,Nb,1)) ...
 sum((reshape(SDataRa(exb,15,g)==0,Nb,1))...
 .*reshape(SDataTMa(exb,15,g)==0,Nb,1))]...
 /Nb

 sum(reshape(CDataRa(AWF>=AWFmin,15,g)>0,sum(AWF>=AWFmin),1)==...
 reshape(CDataTMa(AWF>=AWFmin,15,g)>0,sum(AWF>=AWFmin),1))/sum(AWF>=AWFmin)
 end
 A=sum(SDataRb(AWF>=AWFmin,13)>0);
 B=sum((SDataRb(AWF>=AWFmin,13)>0).*(SDataTMa(AWF>=AWFmin,13)>0));
 fracR2TM(1)=B/A;
 
 h=figure
 plot(MLS,CsiHRnt','--b',MLS,SsiHRnt','-b',...
     MLS,CsiHRt',':g',MLS,SsiHRt','-.g',...
     MLS,CsiHRh',':k',MLS,SsiHRh','-k','LineWidth',3.0)
 xlabel('MaxLength','FontSize',18);
 ylabel({'Average number of'; 'essential self-intersections'},'FontSize',18);
 legend('non T-pairs, C-alpha','non T-pairs, Smooth',...
     'T/H-pairs, C-alpha','T/H-pairs, Smooth',...
     'H-pairs, C-alpha','H-pairs, Smooth');
 grid on
 set(gca,'fontsize',18);
 axis([0 20 0 10]);
 set(gca,'xtick', 0:5:20);
 set(gca,'ytick', 0:2:10);
 print(h,'-depsc','F8A_EssentialSIntcRMSD.eps')

 h2=figure
 plot(MLS,fracTM2R,'ok',MLS,fracR,'+k',MLS,FCsiHRnt','--b',MLS,FSsiHRnt','-b',...
     MLS,FCsiHRt',':g',MLS,FSsiHRt','-.g',...
     MLS,FCsiHRh',':k',MLS,FSsiHRh','-k','LineWidth',3.0)
 xlabel('MaxLength','FontSize',18);
 ylabel({'Fraction of pairs with'; 'essential self-intersections'},'FontSize',18);
 %legend('non T-pairs, Ca','non T-pairs, Smooth',...
 %    'T/H-pairs, Ca','T/H-pairs, Smooth',...
 %    'h-pairs, Ca','h-pairs, Smooth');
 grid on
 set(gca,'fontsize',18);
 axis([0 20 0 1]);
 set(gca,'xtick', 0:5:20);
 set(gca,'ytick', 0:0.2:1);
 print(h2,'-depsc','F8B_DoHaveEssentialSIntcRMSD.eps')
 
 [0 corr(CDataRb(:,13),SDataRb(:,13))]
 for i=1:10
     [MLS(i+1) corr(CDataRa(:,15,i),SDataRa(:,15,i))]
 end

 %% Essencial Self-Intersections for RMDS alignment when the TM-alignment is long
 AWFmin=0.9725;
AWF=min(CDataTMb(:,19:20),[],2)./min(DatTM(:,1:2),[],2);
LongexH=find((sum(CATHtest,2)==4).*(AWF>=AWFmin)); % intra H
LongexT=find((sum(CATHtest(:,1:3),2)==3).*(sum(CATHtest,2)==3).*(AWF>=AWFmin)); %inter H intra T
Longex=find((sum(CATHtest(:,1:3),2)<3).*(AWF>=AWFmin)); %inter  T

CsiHR=[mean(CDataRb(:,13)); reshape(mean(CDataRa(:,15,:),1),10,1)];
 CsiHRh=[mean(CDataRb(LongexH,13)); reshape(mean(CDataRa(LongexH,15,:),1),10,1)];
 CsiHRt=[mean(CDataRb(LongexT,13)); reshape(mean(CDataRa(LongexT,15,:),1),10,1)];
 CsiHRnt=[mean(CDataRb(Longex,13)); reshape(mean(CDataRa(Longex,15,:),1),10,1)];
 
 SsiHRh=[mean(SDataRb(LongexH,13)); reshape(mean(SDataRa(LongexH,15,:),1),10,1)];
 SsiHRt=[mean(SDataRb(LongexT,13)); reshape(mean(SDataRa(LongexT,15,:),1),10,1)];
 SsiHRnt=[mean(SDataRb(Longex,13)); reshape(mean(SDataRa(Longex,15,:),1),10,1)];
 
 FCsiHRh=[mean(CDataRb(LongexH,13)>0); reshape(mean(CDataRa(LongexH,15,:)>0,1),10,1)];
 FCsiHRt=[mean(CDataRb(LongexT,13)>0); reshape(mean(CDataRa(LongexT,15,:)>0,1),10,1)];
 FCsiHRnt=[mean(CDataRb(Longex,13)>0); reshape(mean(CDataRa(Longex,15,:)>0,1),10,1)];
 
 FSsiHRh=[mean(SDataRb(LongexH,13)>0); reshape(mean(SDataRa(LongexH,15,:)>0,1),10,1)];
 FSsiHRt=[mean(SDataRb(LongexT,13)>0); reshape(mean(SDataRa(LongexT,15,:)>0,1),10,1)];
 FSsiHRnt=[mean(SDataRb(Longex,13)>0); reshape(mean(SDataRa(Longex,15,:)>0,1),10,1)];
 
 
 h=figure
 plot(MLS,CsiHRnt','--b',MLS,SsiHRnt','-b',...
     MLS,CsiHRt',':g',MLS,SsiHRt','-.g',...
     MLS,CsiHRh',':k',MLS,SsiHRh','-k','LineWidth',3.0)
 title('For long TM-alignment windows')
 xlabel('MaxLength','FontSize',24);
 ylabel({'Average number of'; 'essential self-intersections'},'FontSize',24);
 legend('non T-pairs, C-alpha','non T-pairs, Smooth',...
     'T/H-pairs, C-alpha','T/H-pairs, Smooth',...
     'H-pairs, C-alpha','H-pairs, Smooth');
 set(gca,'fontsize',22);
 grid on
 axis([0 20 0 10]);
 set(gca,'xtick', 0:5:20);
 set(gca,'ytick', 0:2:10);
 print(h,'-depsc','LongEssentialSIntcRMSD.eps')

 h2=figure
 plot(MLS,FCsiHRnt','--b',MLS,FSsiHRnt','-b',...
     MLS,FCsiHRt',':g',MLS,FSsiHRt','-.g',...
     MLS,FCsiHRh',':k',MLS,FSsiHRh','-k','LineWidth',3.0)
 title('For long TM-alignment windows')
 xlabel('MaxLength','FontSize',24);
 ylabel({'Fraction of pairs with'; 'essential self-intersections'},'FontSize',24);
 %legend('non T-pairs, Ca','non T-pairs, Smooth',...
 %    'T/H-pairs, Ca','T/H-pairs, Smooth',...
 %    'h-pairs, Ca','h-pairs, Smooth');
 set(gca,'fontsize',22);
 set(gca,'xtick', 0:5:20);
 set(gca,'ytick', 0:0.2:1);
 axis([0 20 0 1]);
 grid on
 print(h2,'-depsc','LongDoHaveEssentialSIntcRMSD.eps')
 
 %% Some numbers for cases with RMDS<10�
 disp('fraction of H-pairs with ess. self-intc. for MaxLength=10');
 sum(SDataRa(exH,15,6)>0)/length(exH)
 
 disp('H-pairs with RMSD <10 and of these with self-avoiding morph, MaxLength=10');
 [sum(SDataRb(exH,4)<10) sum(SDataRa(exH(SDataRb(exH,4)<10),15,6)==0)]
 
 disp('T-pairs with RMSD <10 and of these with self-avoiding morph, MaxLength=10');
 [sum(SDataRb(exT,4)<10) sum(SDataRa(exT(SDataRb(exT,4)<10),15,6)==0)]
 
 disp('Non T-pairs with RMSD <10 and of these with self-avoiding morph, MaxLength=10');
 [sum(SDataRb(ex,4)<10) sum(SDataRa(ex(SDataRb(ex,4)<10),15,6)==0)]
 
 ds=linspace(5,18,100);
 for i=1:length(ds)
    fracH(i)=sum(SDataRa(exH(SDataRb(exH,4)<ds(i)),15,6)>0)...
        /sum(SDataRb(exH,4)<ds(i));
    fracT(i)=sum(SDataRa(exT(SDataRb(exT,4)<ds(i)),15,6)>0)...
        /sum(SDataRb(exT,4)<ds(i));
    fracNonT(i)=sum(SDataRa(ex(SDataRb(ex,4)<ds(i)),15,6)>0)...
        /sum(SDataRb(ex,4)<ds(i));
    fracAll(i)=sum(SDataRa((SDataRb(:,4)<ds(i)),15,6)>0)...
        /sum(SDataRb(:,4)<ds(i));
 end
 
 h3=figure
 plot(ds,fracNonT,'-b',ds,fracAll',':k',...
      ds,fracT','-.g',ds,fracH','-k','LineWidth',2.0)
 xlabel('Maximal RMSD in \AA','FontSize',24,'Interpreter','Latex');
 ylabel({'Fraction of pairs with'; 'essential self-intersections'},...
     'FontSize',24);
 grid on
 legend('non T-pairs','all pairs','T/H-pairs', 'H-pairs','Location', 'NorthWest');
 set(gca,'fontsize',22);
 set(gca,'xtick', 6:2:18);
 set(gca,'ytick', 0:0.2:1);
 axis([5 18 0 1]);
 print(h3,'-depsc','Frequency_of_essential_self_inct.eps')
 
 %% An example
 disp('An easy inter T morph (actually inter C-class) morph 2ygsA0 to 1ha101') 
 i=find(strcmp(varNavne,'2ygsA0'))
 j=find(strcmp(varNavne,'1ha101'))
 k=find((ijs(:,1)==i).*ijs(:,2)==j)
 RMSD_ca=CDataRb(k,4)
 MeanOverlapAll_ca=CDataRb(k,7)/CDataRb(k,18)
 MeanNonLocalOverlapAll_ca=CDataRb(k,11)/CDataRb(k,18)
 disp('Zero self-intersections')
 RMSD_smooth=SDataRb(k,4)
 MeanOverlapAll_smooth=SDataRb(k,7)/SDataRb(k,18)
 MeanNonLocalOverlapAll_smooth=SDataRb(k,11)/SDataRb(k,18)
 disp('Zero self-intersections')
 %% Essential SELF-INTERSECTIONS TM superposition
 
 MLS=[0 3 4 5 6 8 10 12 14 16 20];
 
 
 CsiHTM=[mean(CDataTMb(:,13)); reshape(mean(CDataTMa(:,15,:),1),10,1)];
 CsiHTMh=[mean(CDataTMb(exH,13)); reshape(mean(CDataTMa(exH,15,:),1),10,1)];
 CsiHTMt=[mean(CDataTMb(exT,13)); reshape(mean(CDataTMa(exT,15,:),1),10,1)];
 CsiHTMnt=[mean(CDataTMb(ex,13)); reshape(mean(CDataTMa(ex,15,:),1),10,1)];
 
 SsiHTMh=[mean(SDataTMb(exH,13)); reshape(mean(SDataTMa(exH,15,:),1),10,1)];
 SsiHTMt=[mean(SDataTMb(exT,13)); reshape(mean(SDataTMa(exT,15,:),1),10,1)];
 SsiHTMnt=[mean(SDataTMb(ex,13)); reshape(mean(SDataTMa(ex,15,:),1),10,1)];
 
 FCsiHTMh=[mean(CDataTMb(exH,13)>0); reshape(mean(CDataTMa(exH,15,:)>0,1),10,1)];
 FCsiHTMt=[mean(CDataTMb(exT,13)>0); reshape(mean(CDataTMa(exT,15,:)>0,1),10,1)];
 FCsiHTMnt=[mean(CDataTMb(ex,13)>0); reshape(mean(CDataTMa(ex,15,:)>0,1),10,1)];
 
 FSsiHTMh=[mean(SDataTMb(exH,13)>0); reshape(mean(SDataTMa(exH,15,:)>0,1),10,1)];
 FSsiHTMt=[mean(SDataTMb(exT,13)>0); reshape(mean(SDataTMa(exT,15,:)>0,1),10,1)];
 FSsiHTMnt=[mean(SDataTMb(ex,13)>0); reshape(mean(SDataTMa(ex,15,:)>0,1),10,1)];
 
 fracTM(1)=mean(CDataTMb(SDataTMb(:,13)>0,13)>0);
 for i=1:10
      fracTM(i+1)=mean(CDataTMa(SDataTMa(:,15,i)>0,15,i)>0);
 end
 
 h=figure;
 plot(MLS,CsiHTMnt','--b',MLS,SsiHTMnt','-b',...
     MLS,CsiHTMt',':g',MLS,SsiHTMt','-.g',...
     MLS,CsiHTMh',':k',MLS,SsiHTMh','-k','LineWidth',3.0)
 xlabel('MaxLength','FontSize',18);
 ylabel({'Average number of'; 'essential self-intersections'},'FontSize',18);
 legend('non T-pairs, C-alpha','non T-pairs, Smooth',...
     'T/H-pairs, C-alpha','T/H-pairs, Smooth',...
     'H-pairs, C-alpha','H-pairs, Smooth');
 set(gca,'fontsize',18);
 axis([0 20 0 2.5]);
 set(gca,'xtick', 0:5:20);
 set(gca,'ytick', 0:0.5:2.5);
 grid on
 print(h,'-depsc','F8D_EssentialSIntcTM.eps')

 h2=figure;
 plot(MLS, fracR2TM,'ok', MLS,fracTM,'+k',MLS,FCsiHTMnt','-b',MLS,FSsiHTMnt','-b',...
     MLS,FCsiHTMt',':g',MLS,FSsiHTMt','-.g',...
     MLS,FCsiHTMh',':k',MLS,FSsiHTMh','-k','LineWidth',3.0)
 xlabel('MaxLength','FontSize',18);
 ylabel({'Fraction of pairs with'; 'essential self-intersections'},'FontSize',18);
 %legend('non T-pairs, Ca','non T-pairs, Smooth',...
 %    'T/H-pairs, Ca','T/H-pairs, Smooth',...
 %    'H-pairs, Ca','H-pairs, Smooth');
 set(gca,'fontsize',18);
 axis([0 20 0 1]);
 grid on
 set(gca,'xtick', 0:5:20);
 set(gca,'ytick', 0:0.2:1);
 print(h2,'-depsc','F8E_DoHaveEssentialSIntcTM.eps')
 
 [0 corr(CDataTMb(:,13),SDataTMb(:,13))]
 for i=1:10
     [MLS(i+1) corr(CDataTMa(:,15,i),SDataTMa(:,15,i))]
 end
 disp('Interesting numbers')
 
 %%  Now for long alignments
AWFmin=0.9725;
AWF=min(CDataTMb(:,19:20),[],2)./min(DatTM(:,1:2),[],2);
LongexH=find((sum(CATHtest,2)==4).*(AWF>=AWFmin)); % intra H
LongexT=find((sum(CATHtest(:,1:3),2)==3).*(sum(CATHtest,2)==3).*(AWF>=AWFmin)); %inter H intra T
Longex=find((sum(CATHtest(:,1:3),2)<3).*(AWF>=AWFmin)); %inter  T
 
MLS=[0 3 4 5 6 8 10 12 14 16 20];
 
 
 CsiHTM=[mean(CDataTMb(:,13)); reshape(mean(CDataTMa(:,15,:),1),10,1)];
 CsiHTMh=[mean(CDataTMb(LongexH,13)); reshape(mean(CDataTMa(LongexH,15,:),1),10,1)];
 CsiHTMt=[mean(CDataTMb(LongexT,13)); reshape(mean(CDataTMa(LongexT,15,:),1),10,1)];
 CsiHTMnt=[mean(CDataTMb(Longex,13)); reshape(mean(CDataTMa(Longex,15,:),1),10,1)];
 
 SsiHTMh=[mean(SDataTMb(LongexH,13)); reshape(mean(SDataTMa(LongexH,15,:),1),10,1)];
 SsiHTMt=[mean(SDataTMb(LongexT,13)); reshape(mean(SDataTMa(LongexT,15,:),1),10,1)];
 SsiHTMnt=[mean(SDataTMb(Longex,13)); reshape(mean(SDataTMa(Longex,15,:),1),10,1)];
 
 FCsiHTMh=[mean(CDataTMb(LongexH,13)>0); reshape(mean(CDataTMa(LongexH,15,:)>0,1),10,1)];
 FCsiHTMt=[mean(CDataTMb(LongexT,13)>0); reshape(mean(CDataTMa(LongexT,15,:)>0,1),10,1)];
 FCsiHTMnt=[mean(CDataTMb(Longex,13)>0); reshape(mean(CDataTMa(Longex,15,:)>0,1),10,1)];
 
 FSsiHTMh=[mean(SDataTMb(LongexH,13)>0); reshape(mean(SDataTMa(LongexH,15,:)>0,1),10,1)];
 FSsiHTMt=[mean(SDataTMb(LongexT,13)>0); reshape(mean(SDataTMa(LongexT,15,:)>0,1),10,1)];
 FSsiHTMnt=[mean(SDataTMb(Longex,13)>0); reshape(mean(SDataTMa(Longex,15,:)>0,1),10,1)];
 
 fracTM(1)=mean(CDataTMb(SDataTMb(:,13)>0,13)>0);
 for i=1:10
      fracTM(i+1)=mean(CDataTMa(SDataTMa(:,15,i)>0,15,i)>0);
 end
 
 h=figure;
 plot(MLS,CsiHTMnt',':b',MLS,SsiHTMnt','-b',...
     MLS,CsiHTMt',':g',MLS,SsiHTMt','-g',...
     MLS,CsiHTMh',':r',MLS,SsiHTMh','-r','LineWidth',2.0)
 xlabel('MaxLength','FontSize',24);
 ylabel({'Average number of'; 'essential self-intersections'},'FontSize',24);
 legend('non T-pairs, C-alpha','non T-pairs, Smooth',...
     'T/H-pairs, C-alpha','T/H-pairs, Smooth',...
     'H-pairs, C-alpha','H-pairs, Smooth');
 set(gca,'fontsize',22);
 axis([0 20 0 3.5]);
 set(gca,'xtick', 0:5:20);
 set(gca,'ytick', 0:0.5:3.5);
 grid on
 print(h,'-depsc','LongEssentialSIntcTM.eps')

 h2=figure;
 plot(MLS,FCsiHTMnt',':b',MLS,FSsiHTMnt','-b',...
     MLS,FCsiHTMt',':g',MLS,FSsiHTMt','-g',...
     MLS,FCsiHTMh',':r',MLS,FSsiHTMh','-r','LineWidth',2.0)
 xlabel('MaxLength','FontSize',24);
 ylabel({'Fraction of pairs with'; 'essential self-intersections'},'FontSize',24);
 %legend('non T-pairs, Ca','non T-pairs, Smooth',...
 %    'T/H-pairs, Ca','T/H-pairs, Smooth',...
 %    'H-pairs, Ca','H-pairs, Smooth');
 set(gca,'fontsize',22);
 axis([0 20 0 1]);
 set(gca,'xtick', 0:5:20);
 set(gca,'ytick', 0:.2:1);
 grid on
 print(h2,'-depsc','LongDoHaveEssentialSIntcTM.eps') 
 
 disp('C alpha data: Long TM alignments');
 [reshape(sum(CDataTMa(LongexH(SDatTM(LongexH,end)>=0.5),15,:)>0,1),10,1) ...
  reshape(sum(CDataTMa(LongexH(SDatTM(LongexH,end)<0.5),15,:)>0,1),10,1) ...
 reshape(sum(CDataTMa(LongexT(SDatTM(LongexT,end)>=0.5),15,:)>0,1),10,1) ...
  reshape(sum(CDataTMa(LongexT(SDatTM(LongexT,end)<0.5),15,:)>0,1),10,1) ...
  reshape(sum(CDataTMa(Longex(SDatTM(Longex,end)>=0.5),15,:)>0,1),10,1) ...
  reshape(sum(CDataTMa(Longex(SDatTM(Longex,end)<0.5),15,:)>0,1),10,1)]

disp('C alpha data: All TM alignments');
[reshape(sum(CDataTMa(exH(SDatTM(exH,end)>=0.5),15,:)>0,1),10,1) ...
  reshape(sum(CDataTMa(exH(SDatTM(exH,end)<0.5),15,:)>0,1),10,1) ...
 reshape(sum(CDataTMa(exT(SDatTM(exT,end)>=0.5),15,:)>0,1),10,1) ...
  reshape(sum(CDataTMa(exT(SDatTM(exT,end)<0.5),15,:)>0,1),10,1) ...
  reshape(sum(CDataTMa(ex(SDatTM(ex,end)>=0.5),15,:)>0,1),10,1) ...
  reshape(sum(CDataTMa(ex(SDatTM(ex,end)<0.5),15,:)>0,1),10,1)]

disp('Smooth data: Long TM alignments');
[reshape(sum(SDataTMa(LongexH(SDatTM(LongexH,end)>=0.5),15,:)>0,1),10,1) ...
  reshape(sum(SDataTMa(LongexH(SDatTM(LongexH,end)<0.5),15,:)>0,1),10,1) ...
 reshape(sum(SDataTMa(LongexT(SDatTM(LongexT,end)>=0.5),15,:)>0,1),10,1) ...
  reshape(sum(SDataTMa(LongexT(SDatTM(LongexT,end)<0.5),15,:)>0,1),10,1) ...
  reshape(sum(SDataTMa(Longex(SDatTM(Longex,end)>=0.5),15,:)>0,1),10,1) ...
  reshape(sum(SDataTMa(Longex(SDatTM(Longex,end)<0.5),15,:)>0,1),10,1)]

disp('Smooth data: All TM alignments');
[reshape(sum(SDataTMa(exH(SDatTM(exH,end)>=0.5),15,:)>0,1),10,1) ...
  reshape(sum(SDataTMa(exH(SDatTM(exH,end)<0.5),15,:)>0,1),10,1) ...
 reshape(sum(SDataTMa(exT(SDatTM(exT,end)>=0.5),15,:)>0,1),10,1) ...
  reshape(sum(SDataTMa(exT(SDatTM(exT,end)<0.5),15,:)>0,1),10,1) ...
  reshape(sum(SDataTMa(ex(SDatTM(ex,end)>=0.5),15,:)>0,1),10,1) ...
  reshape(sum(SDataTMa(ex(SDatTM(ex,end)<0.5),15,:)>0,1),10,1)]

disp('For long TM-alignments nbr og H TM > 0.5, H TM< 0.5, T > 0.5, T < 0.5, nonT > 0.5 nopnT<0.5');
[sum(SDatTM(LongexH,end)>=0.5) sum(SDatTM(LongexH,end)<0.5) ...
    sum(SDatTM(LongexT,end)>=0.5) sum(SDatTM(LongexT,end)<0.5) ...
    sum(SDatTM(Longex,end)>=0.5) sum(SDatTM(Longex,end)<0.5)]

[sum(SDatTM(exH,end)>=0.5) sum(SDatTM(exH,end)<0.5) ...
    sum(SDatTM(exT,end)>=0.5) sum(SDatTM(exT,end)<0.5) ...
    sum(SDatTM(ex,end)>=0.5) sum(SDatTM(ex,end)<0.5)]
